# Supplementary material for: Polypharmacological Approaches for CNS Diseases: Focus on Endocannabinoid Degradation Inhibition
Source: Cells. 2022 Jan 29;11(3):471. doi: 10.3390/cells11030471 (PMC8834510; doi:10.3390/cells11030471)
Supplement: Supplementary file 1 [file cells-11-00471-s001.zip]

Archive with 1 entries (1 files):
- cells-1546996-supplementary.pdf
